# Supplementary material for: Salivary Glucose Testing for Diabetes Mellitus: A Systematic Review and Meta-Analysis of Current Evidence and Methodological Heterogeneity
Source: J Clin Med. 2026 Feb 27;15(5):1829. doi: 10.3390/jcm15051829 (PMC12986110; doi:10.3390/jcm15051829)
Supplement: Supplementary file 1 [file jcm-15-01829-s001.zip]

Archive with 1 entries (1 files):
- jcm-4119592-supplementary.pdf
